# Supplementary material for: Sentiment classification for employees reviews using regression vector- stochastic gradient descent classifier (RV-SGDC)
Source: PeerJ Comput Sci. 2021 Sep 23;7:e712. doi: 10.7717/peerj-cs.712 (PMC8507482; doi:10.7717/peerj-cs.712)
Supplement: Supplemental Information 1 [file peerj-cs-07-712-s001.ipynb]

# %% [code]


# %% [code]


# %% [code]
import pandas as pd
import matplotlib.pyplot as plt
import numpy as np
import seaborn as sns

# %% [markdown]
**Mounting Google Drive**


# %% [code]
from google.colab import drive
drive.mount('/content/drive')


# %% [code]
dataF = pd.read_csv('/content/drive/MyDrive/sentiments - sentiments.csv')


# %% [code]
dataF[:2]

# %% [code]
from collections import Counter
Counter(dataF["sentiment"])

# %% [code]
#Ensemble Model

# %% [code]
from sklearn.model_selection import train_test_split
X_train, X_test, y_train, y_test = train_test_split(dataF["cleanText"],dataF["sentiment"].astype(int),test_size=0.25, random_state=20,shuffle=True)

# %% [code]
from sklearn.feature_extraction.text import CountVectorizer
# learn training data vocabulary, then use it to create a document-term matrix
vect = CountVectorizer()
# 3. fit
# 4. transform training data
X_train_dtf = vect.fit_transform(X_train)
X_test_dtf = vect.transform(X_test)


# %% [code]
from sklearn.feature_extraction.text import TfidfVectorizer
vectorizer = TfidfVectorizer()
X_train_tf = vectorizer.fit_transform(X_train)
X_test_tf = vectorizer.transform(X_test)
X_test_tf.toarray()

# %% [code]
pip install zeugma


# %% [code]
from zeugma.embeddings import EmbeddingTransformer
glove = EmbeddingTransformer('glove')
X_train_g = glove.fit_transform(X_train)
X_test_g = glove.transform(X_test)

# %% [code]
from sklearn.metrics import accuracy_score
from sklearn.metrics import classification_report
from sklearn.metrics import confusion_matrix

# %% [code]
from sklearn.linear_model import LogisticRegression
a=LogisticRegression(random_state=1000, solver='liblinear',multi_class='ovr',C=1.0)
from sklearn.ensemble import RandomForestClassifier, VotingClassifier
from sklearn.linear_model import SGDClassifier
clf2= SGDClassifier(max_iter=1000, tol=1e-3)
clf1= SVC(kernel='linear', C=1.0, random_state=500)
#rfc = RandomForestClassifier(n_estimators=300, random_state=2,max_depth=300) 
eclf1 = VotingClassifier(estimators=[('a', a),('svc', clf1), ('lr', clf2)], voting='hard')
eclf1.fit(X_train_g,y_train)
etc_pred=eclf1.predict(X_test_g)
print(accuracy_score(y_test,etc_pred))
print(classification_report(y_test,etc_pred))
print(confusion_matrix(y_test,etc_pred))

# %% [code]
from sklearn.linear_model import LogisticRegression
a=LogisticRegression(random_state=1000, solver='liblinear',multi_class='ovr',C=1.0)
from sklearn.ensemble import RandomForestClassifier, VotingClassifier
from sklearn.linear_model import SGDClassifier
clf2= SGDClassifier(max_iter=1000, tol=1e-3)
clf1= SVC(kernel='linear', C=1.0, random_state=500)
#rfc = RandomForestClassifier(n_estimators=300, random_state=2,max_depth=300) 
eclf1 = VotingClassifier(estimators=[('a', a),('svc', clf1), ('lr', clf2)], voting='hard')
eclf1.fit(X_train_dtf,y_train)
etc_pred=eclf1.predict(X_test_dtf)
print(accuracy_score(y_test,etc_pred))
print(classification_report(y_test,etc_pred))
print(confusion_matrix(y_test,etc_pred))

# %% [code]
from sklearn.linear_model import LogisticRegression
a=LogisticRegression(random_state=1000, solver='liblinear',multi_class='ovr',C=1.0)
from sklearn.ensemble import RandomForestClassifier, VotingClassifier
from sklearn.linear_model import SGDClassifier
clf2= SGDClassifier(max_iter=1000, tol=1e-3)
clf1= SVC(kernel='linear', C=1.0, random_state=500)
#rfc = RandomForestClassifier(n_estimators=300, random_state=2,max_depth=300) 
eclf1 = VotingClassifier(estimators=[('a', a),('svc', clf1), ('lr', clf2)], voting='hard')
eclf1.fit(X_train_g,y_train)
etc_pred=eclf1.predict(X_test_g)
print(accuracy_score(y_test,etc_pred))
print(classification_report(y_test,etc_pred))
print(confusion_matrix(y_test,etc_pred))

# %% [code]
from sklearn import linear_model
clf = SVC()
# 3. train the model using X_train_dtm
x=clf.fit(X_train_tf, y_train)
# 4. make class predictions for X_test_dtm
y_pred_class = clf.predict(X_test_tf)
# calculate accuracy
print(accuracy_score(y_test, y_pred_class))
print(classification_report(y_test, y_pred_class))
print(confusion_matrix(y_test, y_pred_class))

# %% [code]
from sklearn import linear_model
clf = SVC()
# 3. train the model using X_train_dtm
x=clf.fit(X_train_dtf, y_train)
# 4. make class predictions for X_test_dtm
y_pred_class = clf.predict(X_test_dtf)
# calculate accuracy
print(accuracy_score(y_test, y_pred_class))
print(classification_report(y_test, y_pred_class))
print(confusion_matrix(y_test, y_pred_class))

# %% [code]
from sklearn import linear_model
clf = SVC()
# 3. train the model using X_train_dtm
x=clf.fit(X_train_tf, y_train)
# 4. make class predictions for X_test_dtm
y_pred_class = clf.predict(X_test_tf)
# calculate accuracy
print(accuracy_score(y_test, y_pred_class))
print(classification_report(y_test, y_pred_class))
print(confusion_matrix(y_test, y_pred_class))

# %% [code]
from sklearn import linear_model
clf = SVC()
# 3. train the model using X_train_dtm
x=clf.fit(X_train_g, y_train)
# 4. make class predictions for X_test_dtm
y_pred_class = clf.predict(X_test_g)
# calculate accuracy
print(accuracy_score(y_test, y_pred_class))
print(classification_report(y_test, y_pred_class))
print(confusion_matrix(y_test, y_pred_class))

# %% [code]


# %% [code]
from sklearn import linear_model
clf = linear_model.SGDClassifier(max_iter=1000, tol=1e-3)
# 3. train the model using X_train_dtm
x=clf.fit(X_train_dtf, y_train)
# 4. make class predictions for X_test_dtm
y_pred_class = clf.predict(X_test_dtf)
# calculate accuracy
print(accuracy_score(y_test, y_pred_class))
print(classification_report(y_test, y_pred_class))
print(confusion_matrix(y_test, y_pred_class))

# %% [code]
from sklearn import linear_model
clf = linear_model.SGDClassifier(max_iter=1000, tol=1e-3)
# 3. train the model using X_train_dtm
x=clf.fit(X_train_tf, y_train)
# 4. make class predictions for X_test_dtm
y_pred_class = clf.predict(X_test_tf)
# calculate accuracy
print(accuracy_score(y_test, y_pred_class))
print(classification_report(y_test, y_pred_class))
print(confusion_matrix(y_test, y_pred_class))

# %% [code]
from sklearn import linear_model
clf = linear_model.SGDClassifier(max_iter=1000, tol=1e-3)
# 3. train the model using X_train_dtm
x=clf.fit(X_train_g, y_train)
# 4. make class predictions for X_test_dtm
y_pred_class = clf.predict(X_test_g)
# calculate accuracy
print(accuracy_score(y_test, y_pred_class))
print(classification_report(y_test, y_pred_class))
print(confusion_matrix(y_test, y_pred_class))

# %% [code]


# %% [code]


# %% [code]
df.fillna(" ",inplace = True)

# %% [code]
df['text'] = df['summary'] + ' ' + df['pros'] + ' ' + df['cons'] + ' ' + df['advice-to-mgmt']

# %% [code]
print(df['text'][:2])

# %% [code]
import nltk
from nltk.tokenize import RegexpTokenizer
from nltk.stem import WordNetLemmatizer,PorterStemmer
from nltk.corpus import stopwords
import re
nltk.download('stopwords')
nltk.download('wordnet')
lemmatizer = WordNetLemmatizer()
stemmer = PorterStemmer() 

def preprocess(sentence):
    sentence=str(sentence)
    sentence = sentence.lower()
    sentence=sentence.replace('{html}',"") 
    cleanr = re.compile('<.*?>')
    cleantext = re.sub(cleanr, '', sentence)
    rem_url=re.sub(r'http\S+', '',cleantext)
    rem_num = re.sub('[0-9]+', '', rem_url)
    tokenizer = RegexpTokenizer(r'\w+')
    tokens = tokenizer.tokenize(rem_num)  
    filtered_words = [w for w in tokens if len(w) > 2 if not w in stopwords.words('english')]
    stem_words=[stemmer.stem(w) for w in filtered_words]
    lemma_words=[lemmatizer.lemmatize(w) for w in stem_words]
    return " ".join(filtered_words)


df['cleanText']=df['text'].map(lambda s:preprocess(s))

# %% [code]


# %% [code]
df4=df4[0:5064]
dataF=df5.append(df4,ignore_index = True) 
dataF=dataF.append(df3,ignore_index = True)

# %% [code]
dataF.to_csv("/content/drive/My Drive/sentiment.csv")

# %% [code]
df['sentiments'].value_counts()

# %% [code]


# %% [markdown]
GloVe


# %% [code]
from sklearn.model_selection import train_test_split

X_train, X_test, y_train, y_test = train_test_split(dataF['cleanText'], dataF['sentiments'], test_size=0.25)


# %% [code]
pip install zeugma

# %% [code]
from zeugma.embeddings import EmbeddingTransformer
glove = EmbeddingTransformer('glove')
X_train_tf = glove.fit_transform(X_train)
X_test_tf = glove.transform(X_test)

# %% [code]
from sklearn.metrics import accuracy_score
from sklearn.metrics import classification_report
from sklearn.metrics import confusion_matrix

# %% [code]
from sklearn.ensemble import RandomForestClassifier
print("RF")
rfc = RandomForestClassifier(n_estimators=100, random_state=50,max_depth=250) 
rfc.fit(X_train_tf, y_train)
# calculate accuracy of class predictions
y_pred_class = rfc.predict(X_test_tf)
print(classification_report(y_test, y_pred_class))
print(confusion_matrix(y_test, y_pred_class))

# %% [code]
from sklearn.linear_model import LogisticRegression
print("LR")
logreg = LogisticRegression(random_state=100,multi_class='ovr',C=3)
x=logreg.fit(X_train_tf, y_train).predict(X_test_tf)
# calculate accuracy
print(classification_report(y_test, x))
print(confusion_matrix(y_test, x))

# %% [code]
from sklearn.ensemble import ExtraTreesClassifier
etc =  ExtraTreesClassifier(n_estimators=200, random_state=50, max_depth=150)
x=etc.fit(X_train_tf, y_train).predict(X_test_tf)
# calculate accuracy
print(classification_report(y_test, x))
print(confusion_matrix(y_test, x))

# %% [code]
from sklearn.neural_network import MLPClassifier
mlp = MLPClassifier(random_state=20, max_iter=300)
x=mlp.fit(X_train_tf, y_train).predict(X_test_tf)
# calculate accuracy
print(classification_report(y_test, x))
print(confusion_matrix(y_test, x))

# %% [code]
from sklearn.ensemble import RandomForestClassifier, AdaBoostClassifier
from sklearn.svm import SVC
print("ADA")
xgb = AdaBoostClassifier(n_estimators=300, random_state=50)
xgb_pred = xgb.fit(X_train_tf, y_train).predict(X_test_tf)  
print(classification_report(y_test,xgb_pred))
print(confusion_matrix(y_test,xgb_pred))

# %% [code]


# %% [code]


# %% [code]


# %% [code]


# %% [code]


# %% [code]


# %% [code]


# %% [code]


# %% [code]


# %% [code]


# %% [code]


# %% [code]


# %% [markdown]

Bag of Words

# %% [code]
from sklearn.model_selection import train_test_split

X_train, X_test, y_train, y_test = train_test_split(dataF['cleanText'], dataF['sentiments'], test_size=0.25)


# %% [code]
from sklearn.feature_extraction.text import CountVectorizer
cv=CountVectorizer()
X_train_tf = cv.fit_transform(X_train)
X_test_tf=cv.transform(X_test)

# %% [code]
from sklearn.metrics import accuracy_score
from sklearn.metrics import classification_report
from sklearn.metrics import confusion_matrix

# %% [code]
from sklearn.ensemble import RandomForestClassifier
print("RF")
rfc = RandomForestClassifier(n_estimators=100, random_state=50,max_depth=250) 
rfc.fit(X_train_tf, y_train)
# calculate accuracy of class predictions
y_pred_class = rfc.predict(X_test_tf)
print(classification_report(y_test, y_pred_class))
print(confusion_matrix(y_test, y_pred_class))

# %% [code]
from sklearn.linear_model import LogisticRegression
print("LR")
logreg = LogisticRegression(random_state=100,multi_class='ovr',C=3)
x=logreg.fit(X_train_tf, y_train).predict(X_test_tf)
# calculate accuracy
print(classification_report(y_test, x))
print(confusion_matrix(y_test, x))

# %% [code]
from sklearn.ensemble import ExtraTreesClassifier
etc =  ExtraTreesClassifier(n_estimators=200, random_state=50, max_depth=150)
x=etc.fit(X_train_tf, y_train).predict(X_test_tf)
# calculate accuracy
print(classification_report(y_test, x))
print(confusion_matrix(y_test, x))

# %% [code]
from sklearn.neural_network import MLPClassifier
mlp = MLPClassifier(random_state=20, max_iter=300)
x=mlp.fit(X_train_tf, y_train).predict(X_test_tf)
# calculate accuracy
print(classification_report(y_test, x))
print(confusion_matrix(y_test, x))

# %% [code]
from sklearn.ensemble import RandomForestClassifier, AdaBoostClassifier
from sklearn.svm import SVC
print("ADA")
xgb = AdaBoostClassifier(n_estimators=300, random_state=50)
xgb_pred = xgb.fit(X_train_tf, y_train).predict(X_test_tf)  
print(classification_report(y_test,xgb_pred))
print(confusion_matrix(y_test,xgb_pred))

# %% [code]


# %% [markdown]
2-Classes


# %% [code]
import nltk
from textblob import  TextBlob
df['Polarity Score']=""
df['sentiments']=""
#df2 = pd.DataFrame(columns=['text', 'sentiment', 'score'])
df['cleanText']=df['cleanText'].astype(str)
for i in range(len(df)):
    sentiment = TextBlob(df['cleanText'][i])
    a=sentiment.sentiment.polarity
    #df2.loc[i] = [data['cleanText'][i]]+[str(0)]+ [a]
    df["Polarity Score"][i]=a

for i in range(len(df)):
    if(df['Polarity Score'][i]>0):
        df['sentiments'][i]=1
    elif(df['Polarity Score'][i]==0):
        df['sentiments'][i]=0
    else:
        df['sentiments'][i]=-1

# %% [code]
df5=df.loc[df['sentiments'] == 0]
print(len(df5))
df4=df.loc[df['sentiments'] == 1]
print(len(df4))
df3=df.loc[df['sentiments'] == -1]
print(len(df3))

# %% [code]
df4=df4[0:5064]
dataF=df3.append(df4,ignore_index = True) 

# %% [code]
dataF['sentiments'].value_counts()

# %% [code]
dataF.to_csv("/content/drive/My Drive/sentiments.csv")

# %% [code]
from sklearn.model_selection import train_test_split

X_train, X_test, y_train, y_test = train_test_split(dataF['cleanText'], dataF['sentiments'], test_size=0.25)


# %% [code]


# %% [code]
from sklearn.feature_extraction.text import TfidfVectorizer
vectorizer = TfidfVectorizer()
X_train_tf = vectorizer.fit_transform(X_train)
X_test_tf=vectorizer.transform(X_test)

# %% [code]
from sklearn.metrics import accuracy_score
from sklearn.metrics import classification_report
from sklearn.metrics import confusion_matrix

# %% [code]


# %% [code]
from sklearn.ensemble import RandomForestClassifier
print("RF")
rfc = RandomForestClassifier(n_estimators=100, random_state=50,max_depth=250) 
rfc.fit(X_train_tf, y_train)
# calculate accuracy of class predictions
y_pred_class = rfc.predict(X_test_tf)
print(classification_report(y_test, y_pred_class))
print(confusion_matrix(y_test, y_pred_class))

# %% [code]
from sklearn.linear_model import LogisticRegression
print("LR")
logreg = LogisticRegression(random_state=100,multi_class='ovr',C=3)
x=logreg.fit(X_train_tf, y_train).predict(X_test_tf)
# calculate accuracy
from sklearn.metrics import precision_recall_fscore_support
print(classification_report(y_test, x))
print(confusion_matrix(y_test, x))

# %% [code]
from sklearn.ensemble import ExtraTreesClassifier
etc =  ExtraTreesClassifier(n_estimators=200, random_state=50, max_depth=150)
x=etc.fit(X_train_tf, y_train).predict(X_test_tf)
# calculate accuracy
print(classification_report(y_test, x))
print(confusion_matrix(y_test, x))

# %% [code]
from sklearn.neural_network import MLPClassifier
mlp = MLPClassifier(random_state=20, max_iter=300)
x=mlp.fit(X_train_tf, y_train).predict(X_test_tf)
# calculate accuracy
print(classification_report(y_test, x))
print(confusion_matrix(y_test, x))

# %% [code]
from sklearn.ensemble import RandomForestClassifier, AdaBoostClassifier
from sklearn.svm import SVC
print("ADA")
xgb = AdaBoostClassifier(n_estimators=300, random_state=50)
xgb_pred = xgb.fit(X_train_tf, y_train).predict(X_test_tf)  
print(classification_report(y_test,xgb_pred))
print(confusion_matrix(y_test,xgb_pred))

# %% [code]


# %% [code]


# %% [code]


# %% [code]


# %% [code]


# %% [code]


# %% [code]


# %% [code]


# %% [code]


# %% [code]


# %% [markdown]
Deep learning Models


# %% [code]


# %% [code]


# %% [code]


# %% [code]


# %% [code]


# %% [code]


# %% [code]


# %% [code]
import tensorflow.keras
tokenizer = tensorflow.keras.preprocessing.text.Tokenizer(num_words=5000, lower=True,split=' ',filters='!"#$%&()*+,-./:;<=>?@[\\]^_`{|}~\t\n')
tokenizer.fit_on_texts(df["cleanText"].values)
#print(tokenizer.word_index)  # To see the dicstionary
X = tokenizer.texts_to_sequences(df["cleanText"].values)
X = tensorflow.keras.preprocessing.sequence.pad_sequences(X)


from keras.layers import Dense, Flatten, LSTM, Conv1D, MaxPooling1D, Dropout, Activation,Embedding
from keras.models import Sequential
model_conv = Sequential()
model_conv.add(Embedding(5000, 100, input_length=X.shape[1]))
model_conv.add(Conv1D(128, 5, activation='relu'))
model_conv.add(MaxPooling1D(pool_size=4))
model_conv.add(LSTM(100))
model_conv.add(Dense(2, activation='softmax'))
model_conv.compile(loss='categorical_crossentropy', optimizer='adam',    metrics=['accuracy'])

#Y = data.Reviewer_Score
Y = pd.get_dummies(df.sentiments).values

X_train, X_valid, Y_train, Y_valid = train_test_split(X,Y, test_size = 0.25, random_state =2, shuffle=True)
batch_size=128
#Here we train the Network.
pred=model_conv.fit(X_train, Y_train, batch_size =batch_size, epochs =10, verbose =2,validation_data=(X_valid,Y_valid))
pred

# %% [code]
import matplotlib.pyplot as plt
from google.colab import files

# Plot training & validation accuracy values
plt.plot(pred.history['accuracy'])
plt.plot(pred.history['val_accuracy'])
plt.title('Model accuracy')
plt.ylabel('Accuracy')
plt.xlabel('Epoch')
plt.legend(['Train', 'Test'], loc='upper left')
plt.savefig('training & validation accuracySST1.pdf')
files.download('training & validation accuracySST1.pdf') 
plt.show()


# Plot training & validation loss values
plt.plot(pred.history['loss'])
plt.plot(pred.history['val_loss'])
plt.title('Model loss')
plt.ylabel('Loss')
plt.xlabel('Epoch')
plt.legend(['Train', 'Test'], loc='upper left')
plt.savefig('training & validation lossSST1.pdf')
files.download('training & validation lossSST1.pdf') 
plt.show()


# %% [code]
from sklearn.metrics import classification_report,confusion_matrix,accuracy_score
pred=model_conv.predict(X_valid)

# %% [code]
v = np.where(pred > 0.5, 1, 0)


print("++++++++++++++++++++++=Testing Results++++++++++++++++++++")

print("Testing Accuracy")
print(accuracy_score(Y_valid,v))
print("Traning Classifcation Report")
print(classification_report(Y_valid,v))

print("Testing Confusion")
print(confusion_matrix(Y_valid.ravel(),v.ravel()))
cm1 = confusion_matrix(Y_valid.ravel(),v.ravel())

Accuracy = cm1[0,0]/(cm1[0,1]+cm1[0,0])
print('Accuracy 0 class : ', Accuracy)

Accuracy = cm1[1,1]/(cm1[1,0]+cm1[1,1])
print('Accuracy 1 class : ', Accuracy)

total1=sum(sum(cm1))

Accuracy = cm1[0,1]/(cm1[0,0]+cm1[0,1])
print('Error Rate for 0: ', Accuracy)


Accuracy = cm1[1,0]/(cm1[1,1]+cm1[1,0])
print('Error Rate for 1: ', Accuracy)

# %% [code]


# %% [code]


# %% [code]
import tensorflow.keras
tokenizer = tensorflow.keras.preprocessing.text.Tokenizer(num_words=5000, lower=True,split=' ',filters='!"#$%&()*+,-./:;<=>?@[\\]^_`{|}~\t\n')
tokenizer.fit_on_texts(df["cleanText"].values)
#print(tokenizer.word_index)  # To see the dicstionary
X = tokenizer.texts_to_sequences(df["cleanText"].values)
X = tensorflow.keras.preprocessing.sequence.pad_sequences(X)


from keras.layers import Dense, Flatten, LSTM, Conv1D, MaxPooling1D, Dropout, Activation,Embedding
from keras.models import Sequential
model_conv = Sequential()
model_conv.add(Embedding(5000, 100, input_length=X.shape[1]))
model_conv.add(Conv1D(128, 5, activation='relu'))
model_conv.add(MaxPooling1D(pool_size=4))
model_conv.add(Flatten())
model_conv.add(Dense(32))
model_conv.add(Dense(2, activation='softmax'))
model_conv.compile(loss='categorical_crossentropy', optimizer='adam',    metrics=['accuracy'])

#Y = data.Reviewer_Score
Y = pd.get_dummies(df.sentiments).values

X_train, X_valid, Y_train, Y_valid = train_test_split(X,Y, test_size = 0.25, random_state =2)
batch_size=128
#Here we train the Network.

pred=model_conv.fit(X_train, Y_train, batch_size =batch_size, epochs =10, verbose =2,validation_data=(X_valid,Y_valid))
pred

# %% [code]
import matplotlib.pyplot as plt
from google.colab import files

# Plot training & validation accuracy values
plt.plot(pred.history['accuracy'])
plt.plot(pred.history['val_accuracy'])
plt.title('Model accuracy')
plt.ylabel('Accuracy')
plt.xlabel('Epoch')
plt.legend(['Train', 'Test'], loc='upper left')
plt.show()


# Plot training & validation loss values
plt.plot(pred.history['loss'])
plt.plot(pred.history['val_loss'])
plt.title('Model loss')
plt.ylabel('Loss')
plt.xlabel('Epoch')
plt.legend(['Train', 'Test'], loc='upper left')
plt.show()


# %% [code]
from sklearn.metrics import classification_report,confusion_matrix,accuracy_score
pred=model_conv.predict(X_valid)

# %% [code]
v = np.where(pred > 0.5, 1, 0)


print("++++++++++++++++++++++=Testing Results++++++++++++++++++++")

print("Testing Accuracy")
print(accuracy_score(Y_valid,v))
print("Traning Classifcation Report")
print(classification_report(Y_valid,v))

print("Testing Confusion")
print(confusion_matrix(Y_valid.ravel(),v.ravel()))
cm1 = confusion_matrix(Y_valid.ravel(),v.ravel())

Accuracy = cm1[0,0]/(cm1[0,1]+cm1[0,0])
print('Accuracy 0 class : ', Accuracy)

Accuracy = cm1[1,1]/(cm1[1,0]+cm1[1,1])
print('Accuracy 1 class : ', Accuracy)

total1=sum(sum(cm1))

Accuracy = cm1[0,1]/(cm1[0,0]+cm1[0,1])
print('Error Rate for 0: ', Accuracy)


Accuracy = cm1[1,0]/(cm1[1,1]+cm1[1,0])
print('Error Rate for 1: ', Accuracy)

# %% [code]


# %% [code]


# %% [code]
from keras import optimizers
from keras.models import Sequential
from keras.layers import Embedding
from keras.layers import Dense, Flatten, LSTM, Conv1D, MaxPooling1D, Dropout, Activation,Embedding
from keras.models import Sequential
tokenizer = tensorflow.keras.preprocessing.text.Tokenizer(num_words=5000, lower=True,split=' ',filters='!"#$%&()*+,-./:;<=>?@[\\]^_`{|}~\t\n')
tokenizer.fit_on_texts(dataF["cleanText"].values)
#print(tokenizer.word_index)  # To see the dicstionary
X = tokenizer.texts_to_sequences(dataF["cleanText"].values)
X = tensorflow.keras.preprocessing.sequence.pad_sequences(X)
#Deep Learning Network Structure
model_conv = Sequential()
model_conv.add(Embedding(5000,100, input_length=X.shape[1]))
model_conv.add(Dropout(0.5))
model_conv.add(LSTM(100))
model_conv.add(Dense(2, activation='softmax'))
model_conv.compile(loss='categorical_crossentropy', optimizer='adam',    metrics=['accuracy'])
#Y = data.Reviewer_Score
Y = pd.get_dummies(dataF.sentiments).values

X_train, X_valid, Y_train, Y_valid = train_test_split(X,Y, test_size = 0.20, random_state =2)
batch_size=128
#Here we train the Network.

pred=model_conv.fit(X_train, Y_train, batch_size =batch_size, epochs =10, verbose =2,validation_data=(X_valid,Y_valid))
pred

# %% [code]
from sklearn.metrics import classification_report,confusion_matrix,accuracy_score
pred=model_conv.predict(X_valid)

# %% [code]
v = np.where(pred > 0.5, 1, 0)


print("++++++++++++++++++++++=Testing Results++++++++++++++++++++")

print("Testing Accuracy")
print(accuracy_score(Y_valid,v))
print("Traning Classifcation Report")
print(classification_report(Y_valid,v))

print("Testing Confusion")
print(confusion_matrix(Y_valid.ravel(),v.ravel()))
cm1 = confusion_matrix(Y_valid.ravel(),v.ravel())

Accuracy = cm1[0,0]/(cm1[0,1]+cm1[0,0])
print('Accuracy 0 class : ', Accuracy)

Accuracy = cm1[1,1]/(cm1[1,0]+cm1[1,1])
print('Accuracy 1 class : ', Accuracy)

total1=sum(sum(cm1))

Accuracy = cm1[0,1]/(cm1[0,0]+cm1[0,1])
print('Error Rate for 0: ', Accuracy)


Accuracy = cm1[1,0]/(cm1[1,1]+cm1[1,0])
print('Error Rate for 1: ', Accuracy)

# %% [code]
import nltk
from textblob import  TextBlob
dataF['Polarity Score']=""
dataF['sentiments']=""
#df2 = pd.DataFrame(columns=['text', 'sentiment', 'score'])
dataF['cleanText']=dataF['cleanText'].astype(str)
for i in range(len(dataF)):
    sentiment = TextBlob(dataF['cleanText'][i])
    a=sentiment.sentiment.polarity
    #df2.loc[i] = [data['cleanText'][i]]+[str(0)]+ [a]
    dataF["Polarity Score"][i]=a

for i in range(len(dataF)):
    if(dataF['Polarity Score'][i]>0):
        dataF['sentiments'][i]=1
    else:
       dataF['sentiments'][i]=-1

# %% [code]
dataF['sentiments'].value_counts()
